# Supplementary material for: Clinical Features and Outcomes of Acute Kidney Injury in Critically Ill COVID-19 Patients: A Retrospective Observational Study
Source: J Clin Med. 2023 Aug 4;12(15):5127. doi: 10.3390/jcm12155127 (PMC10419665; doi:10.3390/jcm12155127)
Supplement: Supplementary file 1 [file jcm-12-05127-s001.zip]

Archive with 1 entries (1 files):
- jcm-2204651-supplementary.pdf
